# Supplementary material for: Processed Food as a Risk Factor for the Development and Perpetuation of Crohn’s Disease—The ENIGMA Study
Source: Nutrients. 2022 Sep 2;14(17):3627. doi: 10.3390/nu14173627 (PMC9460819; doi:10.3390/nu14173627)
Supplement: Supplementary file 1 [file nutrients-14-03627-s001.zip]

Archive with 1 entries (1 files):
- nutrients-1859149-supplementary.pdf
